# Supplementary material for: JIP3 links lysosome transport to regulation of multiple components of the axonal cytoskeleton
Source: Commun Biol. 2022 Jan 10;5:5. doi: 10.1038/s42003-021-02945-x (PMC8748971; doi:10.1038/s42003-021-02945-x)
Supplement: Supplementary file 4 — Supplementary Data 1 [file 42003_2021_2945_MOESM4_ESM.xlsx]

## Sheet: Figure_1c
Control	JIP3 KO
0.08	0.485714
0.0833333	0.5
0.0638298	0.46875
0.0666667	0.4
0.114286	0.377778

## Sheet: Figure_1f
Microns
0	0.155775
0.0221	0.165253
0.04421	0.146919
0.06631	0.139801
0.08842	0.164673
0.11052	0.241692
0.13263	0.379133
0.15473	0.507098
0.17684	0.456152
0.19894	0.281381
0.22105	0.14158
0.24315	0.0598022
0.26526	0.0225138
0.28736	0.0278111
0.30947	0.077598
0.33157	0.164673
0.35368	0.25059
0.37578	0.444316
0.39789	0.440757
0.41999	0.32169
0.4421	0.194885
0.4642	0.136241
0.48631	0.172992
0.50841	0.294996
0.53052	0.449034
0.55262	0.529611
0.57473	0.447254
0.59683	0.278442
0.61894	0.138021
0.64104	0.0610024
0.66314	0.0467657
0.68525	0.117866
0.70735	0.329967
0.72946	0.645739
0.75156	0.766006
0.77367	0.545007
0.79577	0.278442
0.81788	0.111369
0.83998	0.0260315
0.86209	0
0.88419	0.0379092
0.9063	0.203203
0.9284	0.512436
0.95051	0.626785
0.97261	0.461491
0.99472	0.277821
1.01682	0.166453
1.03893	0.115507
1.06103	0.117287
1.08314	0.198444
1.10524	0.418243
1.12735	0.78376
1.14945	1
1.17156	0.916484
1.19366	0.615528
1.21577	0.269544
1.23787	0.094773
1.25998	0.0900137
1.28208	0.231635
1.30419	0.484584
1.32629	0.704383
1.34839	0.748831
1.3705	0.527252
1.3926	0.24583
1.41471	0.101271
1.43681	0.0941936
1.45892	0.231014
1.48102	0.524273
1.50313	0.790299
1.52523	0.848363
1.54734	0.731656
1.56944	0.474527
1.59155	0.243471
1.61365	0.142739
1.63576	0.126185
1.65786	0.149857
1.67997	0.235194
1.70207	0.421223
1.72418	0.644539
1.74628	0.641601
1.76839	0.370856
1.79049	0.161735
1.8126	0.108968
1.8347	0.180689
1.85681	0.372636
1.87891	0.590655
1.90102	0.664115
1.92312	0.562803
1.94523	0.39515
1.96733	0.236974
1.98943	0.135662
2.01154	0.0906344
2.03364	0.0823159
2.05575	0.125564
2.07785	0.244051
2.09996	0.410545
2.12206	0.510657
2.14417	0.462691
2.16627	0.35484
2.18838	0.28614

## Sheet: Figure_1i
Control	JIP3 KO
0.01	1
0.01	1
0.01	1

## Sheet: Figure_1j
JIP3 KO neurite (with swellings)	JIP3 KO (without swellings)
10.193	56.216
3.686	32.387
5.961	51.43
6.35	36.581
16.984	41.597
11.573	113.357
6.4	81.174
5.051	71.936
3.839	41.44
12.29	41.677
4.301	25.903
8.632	65.75
8.347	32.918
3.29	91.368
7.221	22.48
11.29	10.97
3.201	5.03
1.809	39.432
5.401	55.203
16.389

## Sheet: Figure_1l
Control	JIP3 KO
1	1.04734

## Sheet: Figure_2c
WT	JIP3 KO
0.05	1
0.05	1
0.05	1

## Sheet: Figure_2f
WT	JIP3 KO
0.17	0.88
0.22	0.71
0.27	0.75
0.205882	0.633333

## Sheet: Figure_2i
Control	JIP3+JIP4 KO
0.05	1
0.18	0.98
0.19	1
0.12	1

## Sheet: Figure_3c
	Acetylated			Deacetylated
JIP3 KO	1	0.9	0.95	0	0.1	0.05

## Sheet: Figure_3f
	Detyrosinated			Tyrosinated
JIP3 KO	0.8	0.833333	0.733333	0.2	0.166667	0.266667

[truncated: 4 more sheets: Figure_4d, Figure_5e, Figure_5i, Supplementary Figure_3b]
